# Supplementary material for: The dimensionality of niche space allows bounded and unbounded processes to jointly influence diversification
Source: Nat Commun. 2018 Oct 15;9:4258. doi: 10.1038/s41467-018-06732-x (PMC6189034; doi:10.1038/s41467-018-06732-x)
Supplement: Supplementary file 3 — Supplementary Data 1 [file 41467_2018_6732_MOESM3_ESM.xlsx]

## Sheet: SI3 Table 1
	Clade clasiffication			Confusion matrix				niche area (# grid cells)
Species	10 clades	42 (68*) clades	Number of records	True positives	True negatives	False positives	False negatives	Projected	Resampled
Abies alba	10	65	119	117	111	4	2	6658	7622
Abies amabilis	10	65	80	79	74	2	0	11783	13701
Abies bracteata	10	65	4	4	15	0	0	1610	1846
Abies concolor	10	65	98	90	86	8	8	13825	15410
Abies fabri	10	65	4	4	17	0	0	2559	2641
Abies fargesii	10	65	13	13	18	0	0	14450	15305
Abies firma	10	65	163	161	163	1	0	2270	2436
Abies fraseri	10	65	15	15	16	0	0	1914	2075
Abies grandis	10	65	77	75	70	2	2	11654	13629
Abies holophylla	10	65	12	12	16	1	0	23899	24592
Abies homolepis	10	65	31	31	34	0	0	791	851
Abies kawakamii	10	65	17	17	26	0	0	700	1164
Abies koreana	10	65	10	10	18	0	0	985	1048
Abies lasiocarpa	10	65	105	100	95	6	5	11422	12454
Abies magnifica	10	65	47	47	58	2	0	11882	14353
Abies mariesii	10	65	16	16	17	0	0	3833	4114
Abies nebrodensis	10	65	1	1	17	0	0	1094	973
Abies nephrolepis	10	65	11	11	17	0	0	27907	28683
Abies nordmanniana	10	65	7	7	18	0	0	41987	43241
Abies numidica	10	65	2	2	17	0	0	34	44
Abies pinsapo	10	65	26	26	35	0	0	13088	13463
Abies procera	10	65	31	31	31	0	0	4638	4915
Abies sachalinensis	10	65	21	19	34	0	0	14136	15086
Abies sibirica	10	65	37	37	49	2	0	35459	31771
Abies veitchii	10	65	11	11	17	0	0	570	614
Acmopyle pancheri	3	40	61	61	63	0	0	1486	1550
Acmopyle sahniana	3	39	2	2	5	0	0	2277	1339
Actinostrobus acuminatus	1	10	20	19	22	0	0	1520	1381
Actinostrobus arenarius	1	10	59	58	62	1	1	1285	1327
Actinostrobus pyramidalis	1	10	43	42	41	4	0	4271	3902
Afrocarpus falcatus	3	34	17	17	23	1	0	14995	15687
Afrocarpus gracilior	3	34	48	47	47	1	1	11831	12032
Afrocarpus mannii	3	34	2	2	12	0	0	831	906
Afrocarpus usambarensis	3	34	14	14	24	0	0	2189	2171
Agathis atropurpurea	6	56	8	8	14	0	0	10045	8125
Agathis australis	6	56	13	12	14	0	0	1395	1480
Agathis borneensis	6	56	8	8	12	1	0	5591	3271
Agathis dammara	6	56	43	41	41	2	2	12088	8365
Agathis lanceolata	6	56	31	30	30	0	0	6519	5228
Agathis macrophylla	6	56	12	11	15	0	0	1958	1322
Agathis microstachya	6	56	9	9	14	0	0	5883	5010
Agathis montana	6	56	8	8	14	0	0	514	450
Agathis moorei	6	56	42	41	43	0	0	1262	1202
Agathis ovata	6	56	51	49	49	0	0	7671	6674
Agathis robusta	6	56	23	21	22	0	1	7175	5677
Agathis silbae	6	56	4	4	8	0	0	332	260
Amentotaxus argotaenia	2	27	15	15	20	0	0	16420	18513
Amentotaxus formosana	2	27	5	4	13	0	1	1281	1322
Amentotaxus poilanei	2	27	2	2	13	0	0	1804	1755
Amentotaxus yunnanensis	2	27	11	11	12	0	0	6177	6768
Araucaria angustifolia	5	55	18	18	27	0	0	9255	9927
Araucaria araucana	5	55	42	42	47	0	0	2755	3937
Araucaria bernieri	5	54	38	36	42	0	0	2085	1967
Araucaria bidwillii	5	55	6	6	8	0	0	8886	8015
Araucaria biramulata	5	54	21	20	21	0	0	879	772
Araucaria columnaris	5	54	24	18	21	0	0	2836	2448
Araucaria cunninghamii	5	54	80	72	62	15	4	25088	19622
Araucaria humboldtensis	5	54	22	22	28	0	0	820	840
Araucaria hunsteinii	5	55	9	9	15	0	0	1193	1025
Araucaria laubenfelsii	5	54	34	32	29	0	0	1191	1097
Araucaria luxurians	5	54	17	14	15	0	0	2657	2329
Araucaria montana	5	54	69	69	69	1	0	3903	3412
Araucaria muelleri	5	54	12	11	14	0	0	688	617
Araucaria nemorosa	5	54	4	4	8	0	0	4914	2961
Araucaria rulei	5	54	32	31	29	0	0	2804	2213
Araucaria schmidii	5	54	4	4	8	0	0	474	452
Araucaria scopulorum	5	54	13	11	16	0	0	5444	3460
Araucaria subulata	5	54	22	22	22	0	0	1369	1435
Athrotaxis cupressoides	1	22	29	29	29	0	0	450	1036
Athrotaxis selaginoides	1	22	30	29	29	0	1	641	1330
Austrocedrus chilensis	1	14	49	49	50	0	0	15551	19575
Austrotaxus spicata	2	30	34	34	36	0	0	2104	2125
Callitris endlicheri	1	10	1401	1359	1082	104	38	3821	4035
Callitris macleayana	1	10	88	83	86	5	2	6670	6252
Callitris preissii	1	10	1201	1140	1027	129	25	4712	5447
Callitris rhomboidea	1	10	620	544	458	54	35	6618	6962
Callitropsis nootkaensis	1	2	79	72	69	4	1	16168	18232
Calocedrus decurrens	1	5	81	78	79	7	3	10436	11420
Calocedrus formosana	1	5	23	23	23	2	0	4244	5076
Calocedrus macrolepis	1	5	20	20	21	4	0	9329	10736
Cathaya argyrophylla	8	62	9	9	20	0	0	1326	1479
Cedrus atlantica	10	70	20	20	35	0	0	4677	4847
Cedrus deodara	10	70	16	16	21	0	0	20084	23507
Cedrus libani	10	70	17	17	17	0	0	17280	17378
Cephalotaxus fortunei	2	25	17	16	17	0	1	24711	27574
Cephalotaxus hainanensis	2	25	4	4	13	0	0	2368	1889
Cephalotaxus harringtonii	2	25	103	102	101	0	1	6633	7778
Cephalotaxus lanceolata	2	25	7	7	17	0	0	1751	1675
Cephalotaxus latifolia	2	25	3	3	21	0	0	1283	1482
Cephalotaxus mannii	2	25	24	23	20	4	1	17756	15533
Cephalotaxus oliveri	2	25	5	5	17	0	0	3744	3939
Cephalotaxus sinensis	2	25	29	29	33	4	0	7371	8768
Chamaecyparis formosensis	1	6	172	170	145	3	2	1420	1827
Chamaecyparis lawsoniana	1	6	82	79	89	1	2	7409	8826
Chamaecyparis obtusa	1	6	26	25	33	0	0	1610	1770
Chamaecyparis pisifera	1	6	12	12	18	0	0	8147	8765
Chamaecyparis thyoides	1	6	84	83	69	5	0	13630	15924
Cryptomeria japonica	1	18	13	13	18	0	0	3087	3301
Cunninghamia lanceolata	1	24	19	19	35	1	0	10467	10487
Cupressus cashmeriana	1	2	19	19	22	2	0	1739	1995
Cupressus chengiana	1	2	20	20	33	1	0	19535	22565
Cupressus duclouxiana	1	2	25	25	33	1	0	26000	28571
Cupressus dupreziana	1	2	8	7	18	0	0	1441	1421
Cupressus funebris	1	2	24	24	35	0	0	26753	26043
Cupressus sempervirens	1	2	16	16	17	0	0	28395	29809
Cupressus torulosa	1	2	18	18	19	1	0	10913	12797
Dacrycarpus cinctus	3	38	46	45	48	1	1	3064	3052
Dacrycarpus compactus	3	38	34	34	35	0	0	165	222
Dacrycarpus dacrydioides	3	38	206	169	151	4	6	1653	1940
Dacrycarpus imbricatus	3	38	165	151	143	14	9	12150	9874
Dacrycarpus kinabaluensis	3	38	3	3	12	0	0	155	144
Dacrycarpus vieillardii	3	38	43	42	42	0	0	2056	2107
Dacrydium araucarioides	3	36	59	56	51	0	0	2967	2737
Dacrydium balansae	3	36	56	55	51	0	1	4097	3428
Dacrydium beccarii	3	36	22	22	28	2	0	5439	3871
Dacrydium cupressinum	3	36	182	163	158	10	0	815	1179
Dacrydium elatum	3	36	33	33	26	11	0	11468	9076
Dacrydium guillauminii	3	36	9	9	16	0	0	603	466
Dacrydium lycopodioides	3	36	18	18	22	0	0	563	510
Dacrydium magnum	3	36	5	4	7	0	0	2333	1821
Dacrydium nausoriense	3	36	3	3	5	0	0	1210	1015
Dacrydium nidulum	3	36	39	33	30	6	0	10635	7499
Dacrydium xanthandrum	3	36	17	15	20	1	0	3166	2363
Diselma archeri	1	12	55	55	55	1	0	655	1584
Falcatifolium falciforme	3	37	16	16	24	0	0	2395	1610
Falcatifolium taxoides	3	37	26	26	28	0	0	830	778
Fitzroya cupressoides	1	12	24	24	26	0	0	1223	2035
Fokienia hodginsii	1	7	30	30	32	6	0	15085	14125
Glyptostrobus pensilis	1	17	8	8	12	0	0	7602	7728
Halocarpus bidwillii	4	46	61	59	53	4	0	516	1079
Halocarpus biformis	4	46	170	166	142	7	0	421	926
Halocarpus kirkii	4	46	8	8	8	0	0	2054	2336
Hesperocyparis arizonica	1	2	91	86	84	4	5	17581	18634
Hesperocyparis bakeri	1	2	17	17	31	0	0	3918	4491
Hesperocyparis goveniana	1	2	22	22	33	0	0	2596	3082
Hesperocyparis guadalupensis	1	2	10	9	16	0	0	2901	2993
Hesperocyparis lusitanica	1	2	131	119	106	18	12	12636	12284
Hesperocyparis macnabiana	1	2	34	34	43	0	0	2461	2765
Hesperocyparis macrocarpa	1	2	16	16	16	0	0	4109	4530
Hesperocyparis sargentii	1	2	39	39	49	1	0	7606	8718
Juniperus angosturana	1	1	29	29	29	0	0	12735	12840
Juniperus ashei	1	1	96	95	82	7	1	9703	9817
Juniperus barbadensis	1	1	25	25	34	2	0	7506	6070
Juniperus blancoi	1	1	10	10	23	0	0	1599	1974
Juniperus californica	1	1	33	32	32	2	0	22875	20696
Juniperus chinensis	1	1	29	27	32	1	2	55331	52766
Juniperus coahuilensis	1	1	5	5	17	0	0	3356	3056
Juniperus comitana	1	1	5	5	14	0	0	5338	5608
Juniperus communis	1	1	442	358	326	48	66	19019	21715
Juniperus convallium	1	1	26	26	36	0	0	3079	3432
Juniperus deppeana	1	1	121	118	91	7	3	9919	11092
Juniperus drupacea	1	1	23	23	35	0	0	6613	5314
Juniperus durangensis	1	1	34	34	47	1	0	2987	3132
Juniperus excelsa	1	1	116	109	107	12	6	32214	35972
Juniperus flaccida	1	1	82	82	85	4	0	10507	10562
Juniperus formosana	1	1	46	46	33	16	0	19371	24053
Juniperus gamboana	1	1	9	9	14	0	0	465	456
Juniperus gracilior	1	1	6	6	13	0	0	1513	1760
Juniperus horizontalis	1	1	151	117	99	23	18	27571	24670
Juniperus indica	1	1	56	47	52	0	2	3106	3453
Juniperus komarovii	1	1	7	7	17	1	0	19494	18412
Juniperus monosperma	1	1	233	221	169	12	12	9929	9985
Juniperus monticola	1	1	40	40	37	1	0	575	911
Juniperus occidentalis	1	1	132	129	106	10	3	4753	5613
Juniperus osteosperma	1	1	118	116	89	9	2	13127	14093
Juniperus oxycedrus	1	1	209	202	184	13	5	35238	35901
Juniperus phoenicea	1	1	179	171	166	10	4	28469	29753
Juniperus pinchotii	1	1	81	80	72	3	1	7346	7264
Juniperus pingii	1	1	21	21	33	0	0	1117	1156
Juniperus procera	1	1	54	50	58	2	4	4227	3982
Juniperus procumbens	1	1	4	3	17	0	0	518	516
Juniperus przewalskii	1	1	17	17	18	0	0	1565	1874
Juniperus pseudosabina	1	1	33	24	33	1	1	17584	19495
Juniperus recurva	1	1	45	45	53	0	0	8867	10282
Juniperus rigida	1	1	86	80	83	0	0	11685	13243
Juniperus sabina	1	1	75	72	75	10	2	33139	34558
Juniperus saltillensis	1	1	10	10	17	0	0	2538	2203
Juniperus saxicola	1	1	3	3	13	0	0	1379	1167
Juniperus scopulorum	1	1	110	102	77	19	6	24050	26774
Juniperus semiglobosa	1	1	121	106	110	6	7	14818	16704
Juniperus squamata	1	1	216	213	200	11	1	8515	11560
Juniperus taxifolia	1	1	5	1	5	0	0	2965	2026
Juniperus thurifera	1	1	121	118	113	4	3	10208	12044
Juniperus tibetica	1	1	153	147	131	0	2	4391	6165
Juniperus virginiana	1	1	185	182	139	15	0	15826	18208
Keteleeria davidiana	10	66	14	13	24	2	1	6240	6834
Keteleeria evelyniana	10	66	18	18	24	1	0	13131	12184
Lagarostrobos franklinii	4	52	32	32	28	1	0	1051	1842
Larix decidua	9	63	144	141	129	4	3	5822	6814
Larix gmelinii	9	63	15	15	14	3	0	56623	56584
Larix griffithii	9	63	15	15	20	0	0	7798	8333
Larix kaempferi	9	63	16	16	18	0	0	1156	1180
Larix laricina	9	63	228	192	133	43	15	25017	23353
Larix occidentalis	9	63	49	46	45	3	3	14339	16357
Larix potaninii	9	63	18	18	34	0	0	1822	1828
Lepidothamnus fonkii	4	45	8	7	13	0	0	1155	2432
Lepidothamnus laxifolius	4	45	43	38	36	2	0	227	447
Libocedrus austrocaledonica	1	13	8	8	8	0	0	949	878
Libocedrus bidwillii	1	13	186	182	187	2	3	332	700
Libocedrus plumosa	1	13	9	9	14	0	0	2738	2552
Libocedrus yateensis	1	13	9	9	14	0	0	1289	1076
Manoao colensoi	4	51	118	95	86	0	0	267	375
Metasequoia glyptostroboides	1	21	3	3	18	0	0	600	558
Microbiota decussata	1	3	8	8	17	0	0	11562	11806
Microcachrys tetragona	3	42	33	33	37	0	0	545	1235
Microstrobos fitzgeraldii	3	41	3	3	7	0	0	74	89
Microstrobos niphophilus	3	41	18	18	21	0	0	436	1077
Nageia fleuryi	3	34	15	15	20	3	0	22597	19669
Nageia nagi	3	34	16	14	20	0	0	15765	12418
Nageia wallichiana	3	34	80	71	65	10	3	24319	17553
Neocallitropsis pancheri	1	10	29	29	29	0	0	1227	968
Nothotsuga longibracteata	10	68	7	7	13	0	0	3887	4645
Papuacedrus papuana	1	15	83	80	67	4	0	1585	1630
Phyllocladus alpinus	4	44	109	108	100	1	0	502	1072
Phyllocladus aspleniifolius	4	44	51	49	48	2	1	974	1857
Phyllocladus hypophyllus	4	44	88	85	73	5	2	717	681
Phyllocladus toatoa	4	44	65	64	58	0	0	220	265
Phyllocladus trichomanoides	4	44	92	79	70	2	0	1620	1913
Picea abies	8	61	248	244	230	8	3	8592	8700
Picea alcoquiana	8	61	12	12	16	0	0	86	87
Picea asperata	8	61	26	26	32	3	0	3152	3492
Picea brachytyla	8	61	17	17	18	0	0	8207	9328
Picea breweriana	8	61	20	20	31	0	0	162	205
Picea chihuahuana	8	61	18	18	31	1	0	10114	11486
Picea crassifolia	8	61	10	10	18	0	0	6369	7626
Picea engelmannii	8	61	52	51	54	8	1	7559	7721
Picea farreri	8	61	3	3	18	0	0	870	933
Picea glauca	8	61	24	22	22	8	0	56337	57677
Picea glehnii	8	61	18	18	33	1	0	5238	5609
Picea jezoensis	8	61	43	41	52	0	1	12540	12729
Picea koraiensis	8	61	10	10	18	0	0	23632	20912
Picea koyamae	8	61	14	14	18	0	0	471	504
Picea likiangensis	8	61	30	30	34	0	0	1094	1200
Picea mariana	8	61	13	13	14	1	0	44791	40887
Picea maximowiczii	8	61	5	5	17	0	0	586	603
Picea meyeri	8	61	14	14	17	0	0	46581	48926
Picea morrisonicola	8	61	23	23	25	1	0	996	1330
Picea obovata	8	61	12	12	17	0	0	42199	44119
Picea omorika	8	61	13	13	18	0	0	5404	5883
Picea orientalis	8	61	12	12	18	0	0	3645	4005
Picea pungens	8	61	42	42	44	1	0	8774	10475
Picea purpurea	8	61	14	14	17	0	0	1156	1311
Picea rubens	8	61	20	19	28	3	0	14788	15057
Picea schrenkiana	8	61	12	12	17	0	0	7585	8993
Picea sitchensis	8	61	82	71	73	3	0	14628	16463
Picea smithiana	8	61	14	13	18	0	0	9831	11720
Picea spinulosa	8	61	8	8	13	0	0	473	746
Picea torano	8	61	9	9	17	0	0	388	414
Picea wilsonii	8	61	9	9	17	0	0	4615	4740
Pilgerodendron uviferum	1	13	41	39	39	0	0	5829	8140
Pinus albicaulis	7	60	43	43	44	3	0	4782	7021
Pinus aristata	7	60	22	22	30	0	0	6033	6561
Pinus arizonica	7	58	101	99	79	6	2	9175	9269
Pinus armandii	7	60	28	28	40	0	0	13068	15405
Pinus attenuata	7	58	29	29	34	0	0	13609	15681
Pinus ayacahuite	7	60	63	63	67	1	0	6987	8405
Pinus balfouriana	7	60	13	13	16	0	0	1003	1053
Pinus bhutanica	7	60	13	13	21	0	0	1742	1967
Pinus brutia	7	59	14	14	17	1	0	15783	16530
Pinus bungeana	7	60	6	6	18	0	0	8022	7912
Pinus canariensis	7	59	7	7	19	0	0	6308	5843
Pinus caribaea	7	58	92	83	71	11	8	9043	7290
Pinus cembroides	7	60	143	140	118	6	3	11417	11478
Pinus clausa	7	58	62	62	65	1	0	17575	13219
Pinus contorta	7	58	84	83	65	7	0	12582	12758
Pinus coulteri	7	58	18	18	30	0	0	2188	2174
Pinus cubensis	7	58	6	6	14	0	0	14692	14521
Pinus culminicola	7	60	56	55	58	0	1	1330	1449
Pinus dalatensis	7	60	8	8	13	0	0	9620	8718
Pinus densata	7	59	16	16	19	0	0	12898	16081
Pinus densiflora	7	59	57	57	67	0	0	3012	3163
Pinus devoniana	7	58	46	41	45	3	5	4779	4254
Pinus douglasiana	7	58	7	7	13	0	0	6259	6242
Pinus durangensis	7	58	17	17	29	1	0	7189	8337
Pinus echinata	7	58	91	89	82	4	1	19709	19065
Pinus edulis	7	60	28	28	27	2	0	29154	28772
Pinus elliottii	7	58	28	27	29	1	0	27153	21885
Pinus engelmannii	7	58	32	30	31	0	2	6137	6269
Pinus fenzeliana	7	60	30	30	31	5	0	3758	4742
Pinus flexilis	7	60	31	31	28	4	0	20222	21935
Pinus gerardiana	7	60	15	15	18	0	0	17517	20060
Pinus glabra	7	58	41	40	43	2	0	5853	6621
Pinus greggii	7	58	51	50	45	4	1	6306	6444
Pinus halepensis	7	59	149	140	144	3	8	15640	15112
Pinus hartwegii	7	58	71	70	86	3	1	1602	2208
Pinus heldreichii	7	59	8	8	17	0	0	10061	10712
Pinus herrerae	7	58	19	19	22	0	0	3941	4447
Pinus hwangshanensis	7	59	3	3	21	0	0	4653	5605
Pinus jeffreyi	7	58	18	18	33	0	0	1337	1627
Pinus kesiya	7	59	22	18	23	2	4	16345	16982
Pinus koraiensis	7	60	19	19	33	1	0	7334	7749
Pinus krempfii	7	60	8	8	12	0	0	647	690
Pinus lambertiana	7	60	38	38	44	2	0	14912	17927
Pinus lawsonii	7	58	18	18	25	0	0	2193	2513
Pinus leiophylla	7	58	51	51	62	4	0	11037	12237
Pinus longaeva	7	60	20	20	34	0	0	13573	15727
Pinus luchuensis	7	59	6	5	13	0	0	885	882
Pinus lumholtzii	7	58	16	16	30	0	0	3080	3478
Pinus massoniana	7	59	59	55	61	0	3	1256	1385
Pinus maximartinezii	7	60	9	9	23	0	0	669	711
Pinus merkusii	7	59	5	5	11	1	0	15324	11815
Pinus monophylla	7	60	52	52	51	7	0	17049	18106
Pinus montezumae	7	58	48	47	68	0	1	3345	3721
Pinus monticola	7	60	27	27	28	1	0	11266	11719
Pinus morrisonicola	7	60	45	43	44	3	2	3483	3900
Pinus mugo	7	59	52	51	52	0	1	3428	3532
Pinus muricata	7	58	14	14	16	1	0	6308	6400
Pinus nelsonii	7	60	52	52	46	0	0	6966	6382
Pinus nigra	7	59	20	20	33	0	0	29820	33363
Pinus occidentalis	7	58	18	18	22	1	0	7794	8100
Pinus oocarpa	7	58	120	107	93	20	13	8955	8423
Pinus palustris	7	58	56	56	55	1	0	23352	19220
Pinus parviflora	7	60	20	20	35	0	0	2200	2322
Pinus patula	7	58	29	29	46	0	0	7275	7026
Pinus peuce	7	60	5	5	18	0	0	1653	1942
Pinus pinaster	7	59	110	110	115	4	0	37546	37599
Pinus pinceana	7	60	26	26	27	2	0	4723	4508
Pinus pinea	7	59	271	269	255	2	2	12375	11167
Pinus ponderosa	7	58	64	63	58	4	1	13941	15774
Pinus praetermissa	7	58	7	7	22	0	0	7351	8006
Pinus pringlei	7	58	9	9	14	0	0	11204	11680
Pinus pseudostrobus	7	58	67	66	67	2	1	8318	8644
Pinus pumila	7	60	11	10	17	0	1	5970	6016
Pinus pungens	7	58	11	11	16	0	0	3018	3521
Pinus quadrifolia	7	60	13	13	16	1	0	18810	17986
Pinus radiata	7	58	36	34	33	0	0	1756	2039
Pinus remota	7	60	11	11	17	0	0	2777	2546
Pinus resinosa	7	59	211	194	162	16	0	9543	9682
Pinus rigida	7	58	155	144	114	11	3	35803	35302
Pinus roxburghii	7	59	7	7	13	0	0	12789	13061
Pinus rzedowskii	7	60	17	17	27	1	0	8427	8780
Pinus sabiniana	7	58	67	66	57	2	1	11067	12108
Pinus serotina	7	58	123	119	107	3	3	13475	14705
Pinus sibirica	7	60	29	29	28	6	0	81750	84767
Pinus squamata	7	60	1	1	19	0	0	57	66
Pinus strobiformis	7	60	36	35	44	0	1	17859	19023
Pinus strobus	7	60	217	202	162	15	3	31746	32443
Pinus sylvestris	7	59	191	188	165	27	2	17017	17886
Pinus tabuliformis	7	59	34	34	29	7	0	21919	25392
Pinus taeda	7	58	224	222	182	9	1	10117	10973
Pinus taiwanensis	7	59	54	54	58	1	0	2191	2953
Pinus teocote	7	58	95	94	67	5	1	17109	17428
Pinus torreyana	7	58	5	5	16	0	0	1740	1908
Pinus tropicalis	7	59	9	9	14	0	0	7915	4805
Pinus uncinata	7	59	86	86	82	4	0	13656	15761
Pinus virginiana	7	58	232	232	192	15	0	15231	17045
Pinus wallichiana	7	60	38	37	49	3	0	26759	29305
Pinus yunnanensis	7	59	25	25	34	0	0	16374	18336
Platycladus orientalis	1	3	14	14	18	0	0	22174	24480
Podocarpus acutifolius	3	33	15	15	21	0	0	622	1385
Podocarpus affinis	3	32	4	4	5	0	0	1437	1181
Podocarpus angustifolius	3	33	9	9	13	0	0	2383	2280
Podocarpus archboldii	3	32	22	21	20	1	0	4413	4436
Podocarpus bracteatus	3	32	11	11	14	0	0	640	613
Podocarpus brassii	3	32	17	16	21	0	1	473	1059
Podocarpus brevifolius	3	32	4	4	12	0	0	237	249
Podocarpus chingianus	3	32	2	2	19	0	0	6147	6076
Podocarpus coriaceus	3	33	10	10	14	0	0	6296	5266
Podocarpus costalis	3	32	5	4	13	0	0	1398	887
Podocarpus costaricensis	3	33	6	6	13	0	0	8769	7133
Podocarpus cunninghamii	3	33	122	111	93	7	0	1778	2206
Podocarpus dispermus	3	32	4	4	7	0	0	13470	10121
Podocarpus drouynianus	3	32	16	15	15	0	0	22429	19105
Podocarpus elatus	3	32	33	25	28	0	0	6924	6628
Podocarpus elongatus	3	33	37	37	45	3	0	12429	13447
Podocarpus gnidioides	3	33	6	6	7	0	0	1424	1425
Podocarpus grayae	3	32	14	13	14	0	0	23965	18425
Podocarpus guatemalensis	3	33	42	42	45	1	0	11664	8629
Podocarpus henkelii	3	33	8	8	13	0	0	8618	9517
Podocarpus hispaniolensis	3	33	6	6	13	0	0	1444	978
Podocarpus lambertii	3	33	15	15	27	0	0	20262	19609
Podocarpus latifolius	3	33	22	22	23	1	0	3602	3974
Podocarpus lawrencei	3	33	49	48	46	3	1	887	2130
Podocarpus longifoliolatus	3	32	4	4	8	0	0	1987	1786
Podocarpus lucienii	3	32	23	23	22	0	0	554	469
Podocarpus macrophyllus	3	32	7	7	17	0	0	11213	12516
Podocarpus matudae	3	33	43	40	43	4	3	6512	6389
Podocarpus milanjianus	3	33	65	65	69	3	0	7160	7421
Podocarpus nakaii	3	32	42	42	42	6	0	5627	5920
Podocarpus neriifolius	3	32	49	42	42	3	3	26316	19664
Podocarpus nivalis	3	33	199	197	172	4	1	279	699
Podocarpus nubigenus	3	33	17	17	25	0	0	1116	2190
Podocarpus oleifolius	3	33	67	66	66	2	1	13488	15015
Podocarpus parlatorei	3	33	14	14	14	0	0	23801	25773
Podocarpus pilgeri	3	32	36	32	29	1	2	5480	6192
Podocarpus polyspermus	3	32	4	4	7	0	0	741	697
Podocarpus polystachyus	3	32	22	17	22	3	1	11335	6813
Podocarpus purdieanus	3	33	4	4	13	0	0	2259	1884
Podocarpus rubens	3	32	14	14	13	1	0	2919	2756
Podocarpus rumphii	3	32	10	8	8	0	0	21663	14244
Podocarpus salignus	3	33	38	38	38	1	0	8559	10338
Podocarpus salomoniensis	3	32	3	3	7	0	0	1606	972
Podocarpus sellowii	3	33	8	8	13	0	0	6443	6274
Podocarpus spathoides	3	32	9	7	7	0	0	2518	1653
Podocarpus spinulosus	3	32	172	120	120	6	3	3903	3903
Podocarpus sylvestris	3	32	7	7	7	0	0	2554	2487
Podocarpus totara	3	33	120	115	113	6	2	1602	1949
Podocarpus trinitensis	3	33	3	3	12	0	0	1116	807
Podocarpus urbanii	3	33	5	5	14	0	0	441	402
Prumnopitys andina	4	49	28	28	37	1	0	6255	8184
Prumnopitys ferruginea	4	47	151	139	118	9	4	811	1060
Prumnopitys ferruginoides	4	47	10	10	14	0	0	2730	2437
Prumnopitys ladei	4	48	5	5	7	0	0	1916	1642
Prumnopitys taxifolia	4	49	74	72	66	5	1	1810	2125
Pseudolarix amabilis	10	69	4	4	17	0	0	2296	2371
Pseudotaxus chienii	2	29	10	10	12	0	0	3425	3958
Pseudotsuga japonica	9	64	5	5	18	0	0	11456	11849
Pseudotsuga macrocarpa	9	64	13	13	15	1	0	30616	29153
Pseudotsuga menziesii	9	64	197	188	127	27	7	31824	38316
Pseudotsuga sinensis	9	64	37	34	45	1	3	2063	2497
Retrophyllum comptonii	3	35	21	21	22	0	0	886	787
Retrophyllum minus	3	35	35	35	36	0	0	5458	3818
Retrophyllum rospigliosii	3	35	27	27	27	0	0	6888	6186
Retrophyllum vitiense	3	35	16	13	13	1	0	2364	1480
Saxegothaea conspicua	3	43	46	45	46	0	0	3918	5923
Sequoia sempervirens	1	19	15	45	47	1	0	8770	10242
Sequoiadendron giganteum	1	20	45	15	16	0	0	17348	17739
Sundacarpus amarus	4	50	75	68	62	9	5	21065	15228
Taiwania cryptomerioides	1	23	25	25	40	0	0	8011	9669
Taxodium distichum	1	16	136	136	98	10	0	38303	33107
Taxodium mucronatum	1	16	71	64	61	11	7	26603	27746
Taxus baccata	2	28	91	86	91	9	0	13325	15420
Taxus brevifolia	2	28	94	91	83	7	2	23580	28762
Taxus canadensis	2	28	123	116	88	9	3	10618	10710
Taxus chinensis	2	28	30	30	40	0	0	6420	7310
Taxus cuspidata	2	28	15	14	17	0	0	3341	3713
Taxus floridana	2	28	6	6	18	0	0	1844	1823
Taxus globosa	2	28	29	29	44	2	0	5811	6123
Taxus wallichiana	2	28	38	38	40	0	0	9162	9580
Tetraclinis articulata	1	4	28	27	35	0	0	17058	15849
Thuja koraiensis	1	8	10	10	18	0	0	37533	37879
Thuja occidentalis	1	8	144	130	102	9	1	17044	16526
Thuja plicata	1	8	108	95	78	7	7	21456	26245
Thuja standishii	1	8	16	16	18	0	0	237	219
Thuja sutchuenensis	1	8	5	5	17	0	0	24851	26940
Thujopsis dolabrata	1	9	96	94	99	0	0	5709	6056
Torreya californica	2	26	35	35	47	0	0	4789	5737
Torreya grandis	2	26	50	50	58	2	0	11156	12712
Torreya jackii	2	26	7	7	13	0	0	9660	6313
Torreya nucifera	2	26	14	13	17	0	0	2254	2384
Torreya taxifolia	2	26	14	14	16	0	0	1445	1429
Tsuga canadensis	10	67	28	28	31	1	0	21092	22955
Tsuga caroliniana	10	67	23	23	34	0	0	5873	6582
Tsuga chinensis	10	67	61	57	57	4	4	11110	14887
Tsuga diversifolia	10	67	13	13	17	0	0	606	654
Tsuga dumosa	10	67	45	45	50	0	0	3308	3829
Tsuga forrestii	10	67	16	16	17	0	0	19555	21577
Tsuga heterophylla	10	67	89	85	71	4	0	20273	22822
Tsuga mertensiana	10	67	79	74	66	8	4	22437	25001
Tsuga sieboldii	10	67	34	34	34	0	0	1656	1764
Widdringtonia cedarbergensis	1	11	6	6	12	0	0	5083	5597
Widdringtonia nodiflora	1	11	13	13	23	1	0	7841	7862
Widdringtonia schwarzii	1	11	13	13	24	0	0	4782	5331
Wollemia nobilis	6	57	1	1	7	0	0	89	169
Xanthocyparis vietnamensis	1	2	7	7	12	0	0	8340	7585
